# Supplementary material for: Genome Assembly and Population Resequencing Reveal the Geographical Divergence of Shanmei (Rubus corchorifolius)
Source: Genomics Proteomics Bioinformatics. 2022 May 25;20(6):1106–18. doi: 10.1016/j.gpb.2022.05.003 (PMC10225494; doi:10.1016/j.gpb.2022.05.003)
Supplement: Supplementary Table S7 [file mmc7.xls]

## Sheet: Sheet1
Table S7 Function annotation of expanded genes in Shanmei
Gene ID	KEGG ID	Description
Rf030072760.1	K01188	beta-glucosidase
Rf030072780.1	K01188	beta-glucosidase
Rf030072790.1	K01188	beta-glucosidase
Rf030072800.1	K01188	beta-glucosidase
Rf060190630.1	K01188	beta-glucosidase
Rf010001860.1	K11816	YUCCA
Rf010001890.1	K11816	YUCCA
Rf010001910.1	K11816	YUCCA
Rf020057290.1	K11816	YUCCA
Rf040114150.1	K15639	CYP734A1, BAS1
Rf040123880.1	K15639	CYP734A1, BAS1
Rf040123890.1	K15639	CYP734A1, BAS1
Rf040126480.1	K15639	CYP734A1, BAS1
Rf040127700.1	K15639	CYP734A1, BAS1
Rf040127730.1	K15639	CYP734A1, BAS1
Rf040127750.1	K15639	CYP734A1, BAS1
Rf040140700.1	K15639	CYP734A1, BAS1
Rf040140710.1	K15639	CYP734A1, BAS1
Rf060212130.1	K15639	CYP734A1, BAS1
Rf070249930.1	K15639	CYP734A1, BAS1
Rf030075640.1	K00430	peroxidase
Rf030075650.1	K00430	peroxidase
Rf030075660.1	K00430	peroxidase
Rf030075670.1	K00430	peroxidase
Rf010020200.1	K12356	UGT72E
Rf010020210.1	K12356	UGT72E
Rf010020220.1	K12356	UGT72E
Rf010020240.1	K12356	UGT72E
Rf020047300.1	K12356	UGT72E
Rf030071800.1	K06892	F6H
Rf030103600.1	K06892	F6H
Rf030103640.1	K06892	F6H
Rf020041980.1	K22794	FG3
Rf030108010.1	K22794	FG3
Rf030108020.1	K22794	FG3
Rf030108030.1	K22794	FG3
Rf050159990.1	K22794	FG3
Rf050160010.1	K22794	FG3
Rf060230540.1	K22794	FG3
Rf040127100.1	K12338	UGT75C1
Rf010010700.1	K13260	CYP81E
Rf010010710.1	K13260	CYP81E
Rf010010720.1	K13260	CYP81E
Rf010010730.1	K13260	CYP81E
Rf010017570.1	K13260	CYP81E
Rf010017580.1	K13260	CYP81E
Rf010017590.1	K13260	CYP81E
Rf010017610.1	K13260	CYP81E
Rf060205810.1	K13260	CYP81E
Rf030074550.1	K03120	TBP, tbp
Rf010011680.1	K03283	HSP70
Rf020033390.1	K03283	HSP70
Rf050160640.1	K03283	HSP70
Rf050170160.1	K03283	HSP70
Rf050170210.1	K03283	HSP70
Rf070257210.1	K03283	HSP70
Rf070257260.1	K03283	HSP70
Rf070257310.1	K03283	HSP70
Rf070257330.1	K03283	HSP70
Rf020052200.1	K02981	RP-S2e, RPS2
Rf040141930.1	K02981	RP-S2e, RPS2
Rf050181540.1	K02981	RP-S2e, RPS2
Rf060196670.1	K02981	RP-S2e, RPS2
Rf070256580.1	K02981	RP-S2e, RPS2
Rf010025280.1	K02934	RP-L6e, RPL6
Rf020045790.1	K02934	RP-L6e, RPL6
Rf020047130.1	K02934	RP-L6e, RPL6
Rf020047140.1	K02934	RP-L6e, RPL6
Rf040116100.1	K02934	RP-L6e, RPL6
Rf060213170.1	K02934	RP-L6e, RPL6
Rf060214200.1	K02934	RP-L6e, RPL6
Rf070249130.1	K02934	RP-L6e, RPL6
Rf010007190.1	K02940	RP-L9e, RPL9
Rf030092190.1	K02940	RP-L9e, RPL9
Rf050147130.1	K02940	RP-L9e, RPL9
Rf050177640.1	K02940	RP-L9e, RPL9
Rf070265580.1	K02940	RP-L9e, RPL9
Rf030086060.1	K01890	FARSB, pheT
Rf030086090.1	K01890	FARSB, pheT
Rf030089690.1	K01890	FARSB, pheT
Rf050179220.1	K01890	FARSB, pheT
Rf050179740.1	K01890	FARSB, pheT
Rf050179750.1	K01890	FARSB, pheT
Rf020045880.1	K04079	HSP90
Rf030073740.1	K04079	HSP90
Rf030073840.1	K04079	HSP90
Rf050172480.1	K04079	HSP90
Rf070263570.1	K04079	HSP90
Rf010022630.1	K03094	SKP1, CBF3D
Rf010022730.1	K03094	SKP1, CBF3D
Rf020032610.1	K03094	SKP1, CBF3D
Rf020032850.1	K03094	SKP1, CBF3D
Rf020033030.1	K03094	SKP1, CBF3D
Rf020033150.1	K03094	SKP1, CBF3D
Rf020033250.1	K03094	SKP1, CBF3D
Rf020068110.1	K03094	SKP1, CBF3D
Rf050155260.1	K03094	SKP1, CBF3D
Rf060219370.1	K03094	SKP1, CBF3D
Rf030090030.1	K08770	UBC
Rf030094060.1	K08770	UBC
Rf030094140.1	K08770	UBC
Rf030094260.1	K08770	UBC
Rf030110710.1	K08770	UBC
Rf050165360.1	K08770	UBC
Rf060220180.1	K08770	UBC
Rf060220350.1	K08770	UBC
Rf060220380.1	K08770	UBC
Rf030074490.1	K06268	PPP3R, CNB
Rf010008940.1	K02183	CALM
Rf010008950.1	K02183	CALM
Rf010008960.1	K02183	CALM
Rf050183780.1	K02183	CALM
Rf070256390.1	K02183	CALM
Rf070256400.1	K02183	CALM
Rf020060760.1	K13415	BRI1
Rf030085480.1	K14502	BIN2
Rf030085510.1	K14502	BIN2
Rf030085710.1	K14502	BIN2
Rf030107080.1	K14502	BIN2
Rf060207950.1	K14502	BIN2
Rf020067770.1	K01322	PREP
Rf030071360.1	K01322	PREP
Rf050183080.1	K01322	PREP
Rf050183090.1	K01322	PREP
Rf050183530.1	K01322	PREP
Rf050183540.1	K01322	PREP
Rf010015240.1	K05391	CNGC
Rf010015260.1	K05391	CNGC
Rf010015290.1	K05391	CNGC
Rf010015300.1	K05391	CNGC
Rf010015320.1	K05391	CNGC
Rf060221880.1	K05391	CNGC
Rf060221890.1	K05391	CNGC
Rf060222020.1	K05391	CNGC
Rf070251730.1	K05391	CNGC
Rf070251760.1	K05391	CNGC
Rf070251810.1	K05391	CNGC
Rf020045940.1	K13457	RPM1, RPS3
Rf020048660.1	K13457	RPM1, RPS3
Rf020048670.1	K13457	RPM1, RPS3
Rf020048680.1	K13457	RPM1, RPS3
Rf060185030.1	K13430	PBS1
Rf020059440.1	K17604	ZSWIM3
Rf060203940.1	K17604	ZSWIM3
Rf060205310.1	K17604	ZSWIM3
Rf060205340.1	K17604	ZSWIM3
Rf060205350.1	K17604	ZSWIM3
Rf060220400.1	K08245	E3.4.23.40
Rf030111460.1	K11855	USP36_42
Rf030111470.1	K11855	USP36_42
Rf030112070.1	K11855	USP36_42
Rf030112090.1	K11855	USP36_42
Rf030112100.1	K11855	USP36_42
Rf040140450.1	K11855	USP36_42
Rf040140460.1	K11855	USP36_42
Rf010008050.1	K20617	CYP71A
Rf010008070.1	K20617	CYP71A
Rf010008080.1	K20617	CYP71A
Rf030083890.1	K23806	CYP71BE5
Rf030084710.1	K23806	CYP71BE5
Rf030084790.1	K23806	CYP71BE5
Rf070242250.1	K20359	RABAC1, PRAF1
Rf070242330.1	K20359	RABAC1, PRAF1
Rf070242340.1	K20359	RABAC1, PRAF1
Rf070242370.1	K20359	RABAC1, PRAF1
Rf070242380.1	K20359	RABAC1, PRAF1
Rf030092460.1	K24193	STP
Rf030093170.1	K24193	STP
Rf030093200.1	K24193	STP
Rf030093610.1	K24193	STP
Rf010016900.1	K01537	ATP2C
Rf010017050.1	K01537	ATP2C
Rf010017060.1	K01537	ATP2C
Rf020043970.1	K01537	ATP2C
