# Supplementary material for: Genome Assembly and Population Resequencing Reveal the Geographical Divergence of Shanmei (Rubus corchorifolius)
Source: Genomics Proteomics Bioinformatics. 2022 May 25;20(6):1106–18. doi: 10.1016/j.gpb.2022.05.003 (PMC10225494; doi:10.1016/j.gpb.2022.05.003)
Supplement: Supplementary Table S10 [file mmc10.xls]

## Sheet: Sheet1
Table S10 Resequencing data statistics for the 101 Shanmei samples
Sample ID	Paired-end reads (bp)	Total reads	Mapped reads	Mapping rate	Average sequencing depth (×)
HNR01	150	53029913	51142912	0.964416	35.567
HNR02	150	57841912	55196173	0.954259	38.3858
HNR03	150	43987638	40198777	0.913865	27.9559
HNR04	150	48140903	43928509	0.912499	30.5498
HNR05	150	56320691	54298932	0.964103	37.7618
HNR06	150	64815833	59706833	0.921177	41.5227
HNR07	150	54970801	51977481	0.945547	36.1474
HNR08	150	49666893	47597952	0.958344	33.1016
HNR09	150	59796802	58001905	0.969983	40.337
HNR10	150	82614312	77044330	0.932578	53.5799
HNR11	150	54546698	52393490	0.960525	36.4367
HNR12	150	75895798	68402854	0.901273	47.5703
HNR13	150	48022694	45698160	0.951595	31.7804
HNR14	150	51730047	48301525	0.933723	33.5909
HNR15	150	72977121	61250484	0.839311	42.5962
HNR16	150	51201274	48763750	0.952393	33.9124
HNR17	150	67401533	59459247	0.882165	41.3505
HNR18	150	59699537	51647253	0.86512	35.9177
HNR19	150	69720776	65202300	0.935192	45.3445
HNR20	150	62626189	54589747	0.871676	37.964
HNR21	150	57846236	47111639	0.814429	32.7634
HNR22	150	59686289	55870910	0.936076	38.855
HNR23	150	54175491	49368662	0.911273	34.3331
HNR24	150	57995205	54055313	0.932065	37.5924
HNR25	150	50810814	48498272	0.954487	33.7278
JXR01	150	51327325	49702853	0.968351	34.5655
JXR02	150	52760115	35027333	0.863898	24.3595
JXR03	150	58171813	53639129	0.922081	37.3029
JXR04	150	55852568	52895175	0.94705	36.7856
JXR05	150	75444223	72169867	0.956599	50.19
JXR06	150	51319450	45969462	0.895751	31.9691
JXR07	150	54619512	52104998	0.953963	36.236
JXR08	150	61345649	57346427	0.934808	39.8811
JXR09	150	61680684	55269030	0.896051	38.4364
JXR10	150	49635146	46205459	0.930902	32.1332
JXR11	150	54267128	51217116	0.943796	35.6186
JXR12	150	64063360	48630803	0.859105	33.8199
JXR13	150	59733482	34060225	0.870203	23.6869
JXR14	150	61463563	52372768	0.852095	36.4223
JXR15	150	49026376	47748275	0.97393	33.2062
JXR16	150	42876686	41414096	0.965888	28.8011
JXR17	150	52006395	50603411	0.973023	35.1918
JXR18	150	82292409	71870683	0.873357	49.9819
JXR19	150	57468939	55626645	0.967943	38.6851
JXR20	150	43609848	41157350	0.943763	28.6226
JXR21	150	59076085	56014567	0.948177	38.9549
SCLS01	150	57844614	56268464	0.972752	39.1315
SCLS02	150	59293310	56401669	0.951232	39.2241
SCLS03	150	51825928	50265129	0.969884	34.9565
SCLS04	150	67375966	65116041	0.966458	45.2845
SCLS05	150	65425608	63145441	0.965149	43.914
SCLS06	150	39551710	38489791	0.973151	26.7674
SCLS07	150	49489879	48017579	0.97025	33.3935
SCLS08	150	46535380	45151233	0.970256	31.4001
SCLS09	150	58613972	56676532	0.966946	39.4153
SCLS10	150	56705217	55494502	0.978649	38.5932
SCLS11	150	44916178	43821399	0.975626	30.4753
SCLS12	150	53188649	51877091	0.975341	36.0775
SCLS13	150	50050217	48823066	0.975482	33.9536
SCLS14	150	61405516	59681403	0.971923	41.505
SCLS15	150	58221549	56824501	0.976005	39.5182
SCLS16	150	59815945	58402045	0.976362	40.6153
SCLS17	150	51534336	50074261	0.971668	34.8238
SCLS18	150	82029967	75261252	0.917485	52.3399
SCLS19	150	59927953	57473515	0.959044	39.9695
SCLS20	150	64492438	63079101	0.978085	43.8679
SCLS21	150	53800796	51607046	0.959225	35.8897
SCLS22	150	50214377	49009051	0.975996	34.083
SCLS23	150	58268719	56607707	0.971494	39.3674
SCLS24	150	52631955	51045329	0.969854	35.4991
SCLS25	150	56764712	54735685	0.964255	38.0655
SCLS26	150	64933322	62547545	0.963258	43.4982
SCLS27	150	56069174	54617245	0.974105	37.9832
SCLS28	150	56132878	54803367	0.976315	38.1126
SCLS29	150	53289922	51961862	0.975079	36.1365
SCLS30	150	47884852	45948760	0.959568	31.9547
YNLS01	150	44604294	39820934	0.89276	27.6932
YNLS02	150	38860071	36320380	0.934645	25.2587
YNLS03	150	43104471	39114635	0.907438	27.202
YNLS04	150	46211671	38821583	0.840082	26.9982
YNLS05	150	68445226	57033133	0.833267	39.6633
YNLS06	150	53203354	43526096	0.818108	30.2699
YNLS07	150	54882630	53186441	0.969094	36.9881
YNLS08	150	37961895	35675771	0.939778	24.8104
YNLS09	150	63094327	57571065	0.91246	40.0374
YNLS10	150	44253071	41014704	0.926822	28.5234
YNLS11	150	63729531	38708645	0.807389	26.9196
YNLS12	150	43834499	30542722	0.896774	21.2407
YNLS13	150	47773829	45090485	0.943832	31.3578
YNLS14	150	43509016	32533330	0.847738	22.6251
YNLS15	150	38393539	32083449	0.835647	22.3122
YNLS16	150	41967717	39582159	0.943157	27.5271
YNLS17	150	42542375	36124644	0.849145	25.1226
YNLS18	150	54951508	49434010	0.899593	34.3785
YNLS19	150	50073336	44465452	0.888007	30.9232
YNLS20	150	46408659	37338420	0.804557	25.9667
YNLS21	150	43035452	38821601	0.902084	26.9982
YNLS22	150	34346831	30407301	0.885301	21.1465
YNLS23	150	47112243	39663893	0.841902	27.584
YNLS24	150	56105569	47382282	0.84452	32.9517
YNLS25	150	41979440	33821025	0.805657	23.5206
