# Supplementary material for: Genome Assembly and Population Resequencing Reveal the Geographical Divergence of Shanmei (Rubus corchorifolius)
Source: Genomics Proteomics Bioinformatics. 2022 May 25;20(6):1106–18. doi: 10.1016/j.gpb.2022.05.003 (PMC10225494; doi:10.1016/j.gpb.2022.05.003)
Supplement: Supplementary Table S12 [file mmc12.xls]

## Sheet: S12
Table S12 The heterozygosity ratio of each resequenced Shanmei sample
Type	Sample ID	homRef	homAlt	het	Genome size	Ratio
Hunan	HNR01	405778	72719	229561	215685748	0.00106433
	HNR02	404479	74594	225094	215685748	0.00104362
	HNR03	390908	68029	223343	215685748	0.0010355
	HNR04	396576	69198	223537	215685748	0.0010364
	HNR05	405845	72578	228526	215685748	0.00105953
	HNR06	409154	72305	233188	215685748	0.00108115
	HNR07	401568	71209	232653	215685748	0.00107867
	HNR08	394340	69976	221869	215685748	0.00102867
	HNR09	406241	73113	230566	215685748	0.00106899
	HNR10	418132	75176	226494	215685748	0.00105011
	HNR11	403601	71437	233357	215685748	0.00108193
	HNR12	411525	72852	235619	215685748	0.00109242
	HNR13	397795	72195	219792	215685748	0.00101904
	HNR14	402464	74643	221430	215685748	0.00102663
	HNR15	412040	74871	227519	215685748	0.00105486
	HNR16	404176	73020	225039	215685748	0.00104337
	HNR17	410677	77091	223498	215685748	0.00103622
	HNR18	398716	74387	215053	215685748	0.000997066
	HNR19	408211	75373	228212	215685748	0.00105808
	HNR20	409600	73600	225579	215685748	0.00104587
	HNR21	401311	71559	227216	215685748	0.00105346
	HNR22	415164	72609	222204	215685748	0.00103022
	HNR23	399865	71464	218606	215685748	0.00101354
	HNR24	409187	73041	230252	215685748	0.00106753
	HNR25	403419	72148	228124	215685748	0.00105767
Jiangxi	JXR01	429205	62702	210603	215685748	0.000976434
	JXR02	408595	60706	192188	215685748	0.000891056
	JXR03	433999	66315	206155	215685748	0.000955812
	JXR04	430452	63065	212512	215685748	0.000985285
	JXR05	427136	67828	222786	215685748	0.00103292
	JXR06	426073	62410	203802	215685748	0.000944902
	JXR07	439177	57672	211045	215685748	0.000978484
	JXR08	438129	62811	206244	215685748	0.000956225
	JXR09	430779	63738	212580	215685748	0.000985601
	JXR10	431070	61272	205534	215685748	0.000952933
	JXR11	428354	64437	210631	215685748	0.000976564
	JXR12	422962	63140	217518	215685748	0.0010085
	JXR13	405576	58841	195930	215685748	0.000908405
	JXR14	430392	62527	216689	215685748	0.00100465
	JXR15	429151	62739	210927	215685748	0.000977937
	JXR16	420930	61927	212462	215685748	0.000985053
	JXR17	426045	62268	213647	215685748	0.000990548
	JXR18	434098	66477	218233	215685748	0.00101181
	JXR19	419469	66879	220570	215685748	0.00102265
	JXR20	419816	62229	205604	215685748	0.000953257
	JXR21	429564	64028	216797	215685748	0.00100515
Sichuan	SCLS01	421250	89206	215763	215685748	0.00100036
	SCLS02	422316	88827	215514	215685748	0.000999204
	SCLS03	423434	93090	204080	215685748	0.000946191
	SCLS04	423575	89912	214884	215685748	0.000996283
	SCLS05	424789	91192	213316	215685748	0.000989013
	SCLS06	419441	95586	183401	215685748	0.000850316
	SCLS07	417868	89882	209781	215685748	0.000972623
	SCLS08	421065	91663	202768	215685748	0.000940108
	SCLS09	422332	91346	213215	215685748	0.000988545
	SCLS10	419534	90383	212466	215685748	0.000985072
	SCLS11	413985	89473	202060	215685748	0.000936826
	SCLS12	421468	91035	210038	215685748	0.000973815
	SCLS13	420898	90141	210231	215685748	0.00097471
	SCLS14	423938	91070	212304	215685748	0.000984321
	SCLS15	421082	90128	212595	215685748	0.00098567
	SCLS16	421932	90783	214461	215685748	0.000994322
	SCLS17	419643	89317	211285	215685748	0.000979596
	SCLS18	425921	92500	212750	215685748	0.000986389
	SCLS19	422045	92205	207930	215685748	0.000964041
	SCLS20	422645	92191	212115	215685748	0.000983445
	SCLS21	420820	90199	210772	215685748	0.000977218
	SCLS22	403669	76829	241506	215685748	0.00111971
	SCLS23	422367	91342	209086	215685748	0.000969401
	SCLS24	420109	90260	210218	215685748	0.000974649
	SCLS25	420533	90679	210095	215685748	0.000974079
	SCLS26	420439	90320	217555	215685748	0.00100867
	SCLS27	423853	91165	208225	215685748	0.000965409
	SCLS28	424118	90967	209590	215685748	0.000971738
	SCLS29	424565	92963	205691	215685748	0.000953661
	SCLS30	420079	92528	200690	215685748	0.000930474
Yunan	YNLS01	424447	92284	179999	215685748	0.000834543
	YNLS02	415088	90895	175184	215685748	0.000812219
	YNLS03	418904	91562	176891	215685748	0.000820133
	YNLS04	420580	93024	177431	215685748	0.000822637
	YNLS05	435568	94934	182591	215685748	0.00084656
	YNLS06	435158	99575	171224	215685748	0.000793859
	YNLS07	433430	94945	188498	215685748	0.000873947
	YNLS08	410754	87835	176362	215685748	0.00081768
	YNLS09	435280	94285	193170	215685748	0.000895609
	YNLS10	426854	92053	183760	215685748	0.00085198
	YNLS11	419705	90306	183679	215685748	0.000851605
	YNLS12	393429	82724	166824	215685748	0.000773459
	YNLS13	430989	92913	186930	215685748	0.000866678
	YNLS14	408200	87398	165927	215685748	0.0007693
	YNLS15	398879	83518	164633	215685748	0.0007633
	YNLS16	416665	89221	180443	215685748	0.000836601
	YNLS17	421707	91207	178929	215685748	0.000829582
	YNLS18	438870	100362	171720	215685748	0.000796158
	YNLS19	432415	93971	181797	215685748	0.000842879
	YNLS20	416949	91174	177897	215685748	0.000824797
	YNLS21	420021	91995	175842	215685748	0.000815269
	YNLS22	392178	80981	160240	215685748	0.000742933
	YNLS23	425587	91636	179032	215685748	0.000830059
	YNLS24	429616	93381	184883	215685748	0.000857187
	YNLS25	405170	86374	171829	215685748	0.000796664
Note: homRef, the number of loci consistent with the reference genome; homAlt, the number of loci inconsistent with the reference genome; het, the number of heterozygous sites; ratio, the number of heterzygous size / genome size.
