# Supplementary material for: Genome Assembly and Population Resequencing Reveal the Geographical Divergence of Shanmei (Rubus corchorifolius)
Source: Genomics Proteomics Bioinformatics. 2022 May 25;20(6):1106–18. doi: 10.1016/j.gpb.2022.05.003 (PMC10225494; doi:10.1016/j.gpb.2022.05.003)
Supplement: Supplementary Table S13 [file mmc13.xls]

## Sheet: Sheet1
Table S13 The candidate regions by comparing π and FST between the Hunan and Yunnan groups
Chromosomes	Start	End	FST	log2 πHunan/πYunnan
Rf01	5150001	5200000	0.322599	2.13386
Rf01	11300001	11350000	0.32472	4.7696
Rf01	11850001	11900000	0.436642	2.1885
Rf01	13700001	13750000	0.428625	1.73909
Rf01	16050001	16100000	0.321603	1.88561
Rf01	16150001	16200000	0.321255	2.34004
Rf01	16350001	16400000	0.294657	1.88313
Rf01	17050001	17100000	0.299105	1.64968
Rf01	18700001	18750000	0.330865	2.05621
Rf01	19250001	19300000	0.320336	1.68914
Rf01	19950001	20000000	0.308168	1.96167
Rf01	20300001	20350000	0.344059	1.73667
Rf01	20500001	20550000	0.330261	1.60228
Rf01	23300001	23350000	0.33366	1.9608
Rf01	24750001	24800000	0.383415	1.72386
Rf01	25100001	25150000	0.437419	2.55677
Rf01	25350001	25400000	0.305686	1.69806
Rf01	26150001	26200000	0.300589	1.66602
Rf01	26400001	26450000	0.357406	2.54233
Rf01	26450001	26500000	0.334281	2.80711
Rf02	1450001	1500000	0.328576	2.49686
Rf02	15100001	15150000	0.867441	2.22561
Rf02	20300001	20350000	0.29366	1.86471
Rf02	20900001	20950000	0.30981	1.60285
Rf02	23250001	23300000	0.295344	1.88492
Rf02	23300001	23350000	0.32013	2.0476
Rf02	23350001	23400000	0.295901	1.59019
Rf02	23700001	23750000	0.332775	2.00448
Rf02	23800001	23850000	0.367255	2.54563
Rf02	23950001	24000000	0.342627	2.18237
Rf02	24000001	24050000	0.309399	1.62385
Rf02	24250001	24300000	0.301466	1.73388
Rf02	25650001	25700000	0.365236	2.36911
Rf02	26650001	26700000	0.318194	2.12688
Rf02	27450001	27500000	0.314501	1.94755
Rf02	27600001	27650000	0.405726	2.17715
Rf02	27750001	27800000	0.313486	2.02118
Rf02	27850001	27900000	0.317191	1.63567
Rf02	27950001	28000000	0.431403	3.43587
Rf02	28250001	28300000	0.298526	1.82194
Rf02	28350001	28400000	0.345837	2.4428
Rf02	29050001	29100000	0.304987	1.61509
Rf02	29200001	29250000	0.334973	3.36649
Rf02	29350001	29400000	0.399871	4.30625
Rf03	2250001	2300000	0.345714	2.91022
Rf03	22800001	22850000	0.310893	1.85136
Rf03	29850001	29900000	0.325028	2.78816
Rf03	30250001	30300000	0.315557	1.97871
Rf03	31450001	31500000	0.371566	2.18507
Rf03	32650001	32700000	0.39262	2.15255
Rf03	33550001	33600000	0.306641	2.10123
Rf03	34050001	34100000	0.37018	2.25704
Rf04	8650001	8700000	0.420483	2.25051
Rf04	8700001	8750000	0.310802	2.05019
Rf04	9200001	9250000	0.291212	2.29544
Rf04	10050001	10100000	0.293157	1.71688
Rf04	17000001	17050000	0.308658	1.61867
Rf04	18150001	18200000	0.374605	2.59203
Rf04	18550001	18600000	0.330094	2.26931
Rf04	23800001	23850000	0.31022	2.07162
Rf04	24200001	24250000	0.298017	1.809
Rf05	800001	850000	0.327389	1.75856
Rf05	16800001	16850000	0.295498	2.56188
Rf05	20400001	20450000	0.326238	1.80799
Rf05	22100001	22150000	0.348692	2.10313
Rf05	23400001	23450000	0.303986	1.86622
Rf05	23650001	23700000	0.294658	1.66581
Rf05	27750001	27800000	0.35717	2.12416
Rf05	28850001	28900000	0.292426	2.01806
Rf05	31050001	31100000	0.303839	2.89505
Rf06	400001	450000	0.343158	1.88551
Rf06	450001	500000	0.366749	1.83573
Rf06	950001	1000000	0.319029	1.72983
Rf06	1550001	1600000	0.312824	2.31933
Rf06	4200001	4250000	0.328956	1.96719
Rf06	4950001	5000000	0.317551	1.92793
Rf06	6800001	6850000	0.319222	1.90699
Rf06	8950001	9000000	0.314693	2.17477
Rf06	9250001	9300000	0.316159	2.70277
Rf06	26200001	26250000	0.294351	1.62654
Rf06	29550001	29600000	0.343029	2.11327
Rf06	30050001	30100000	0.329589	1.84396
Rf06	30800001	30850000	0.316994	2.01921
Rf06	31700001	31750000	0.346038	2.38367
Rf06	36450001	36500000	0.473707	3.8844
Rf07	1200001	1250000	0.315603	1.73849
Rf07	1550001	1600000	0.344677	2.6584
Rf07	4600001	4650000	0.294643	1.97864
Rf07	7850001	7900000	0.304154	1.69124
Rf07	18850001	18900000	0.346552	2.48816
Rf07	23850001	23900000	0.325067	1.73779
Rf07	23900001	23950000	0.315118	2.35454
Rf07	24050001	24100000	0.294144	1.60036
Rf07	24350001	24400000	0.303278	2.17524
Rf07	26650001	26700000	0.442882	1.66354
Rf07	27150001	27200000	0.398464	2.64437
Rf09	700001	750000	0.308661	2.13003
