# Supplementary material for: Genome Assembly and Population Resequencing Reveal the Geographical Divergence of Shanmei (Rubus corchorifolius)
Source: Genomics Proteomics Bioinformatics. 2022 May 25;20(6):1106–18. doi: 10.1016/j.gpb.2022.05.003 (PMC10225494; doi:10.1016/j.gpb.2022.05.003)
Supplement: Supplementary Table S14 [file mmc14.xls]

## Sheet: Sheet1
Table S14 The candidate regions by comparing π and FST between the Jiangxi and Yunnan groups
Chromosomes	Start	End	FST	log2 πJiangxi/πYunnan
Rf01	300001	350000	0.354039	2.21324
Rf01	11850001	11900000	0.439853	2.1325
Rf01	11950001	12000000	0.376398	1.89239
Rf01	13700001	13750000	0.435811	1.90504
Rf01	16150001	16200000	0.364479	2.32628
Rf01	18700001	18750000	0.430163	1.96504
Rf01	20300001	20350000	0.393942	1.5893
Rf01	23300001	23350000	0.340582	1.98724
Rf01	23450001	23500000	0.329689	1.679
Rf01	25000001	25050000	0.325319	1.90227
Rf01	25100001	25150000	0.362915	2.684
Rf01	25750001	25800000	0.357477	1.59988
Rf01	26400001	26450000	0.362576	2.53908
Rf01	26450001	26500000	0.349361	2.56652
Rf02	1450001	1500000	0.338038	2.25475
Rf02	15100001	15150000	0.667676	3.39744
Rf02	22950001	23000000	0.368856	1.71207
Rf02	23200001	23250000	0.361224	1.96572
Rf02	23300001	23350000	0.323557	2.11674
Rf02	23750001	23800000	0.336484	1.82062
Rf02	23800001	23850000	0.406366	2.42945
Rf02	23950001	24000000	0.403047	2.13413
Rf02	24250001	24300000	0.346557	1.62179
Rf02	25650001	25700000	0.345614	2.19855
Rf02	26300001	26350000	0.334711	2.40788
Rf02	27450001	27500000	0.335844	1.76857
Rf02	27500001	27550000	0.335496	1.56151
Rf02	27600001	27650000	0.431112	2.22631
Rf02	27750001	27800000	0.369514	1.94254
Rf02	27850001	27900000	0.342245	1.59899
Rf02	27950001	28000000	0.334507	3.39855
Rf02	28250001	28300000	0.374482	1.8111
Rf02	28350001	28400000	0.431422	2.28499
Rf02	29200001	29250000	0.4564	2.70705
Rf02	29350001	29400000	0.349169	4.07982
Rf03	1850001	1900000	0.338824	1.57886
Rf03	8700001	8750000	0.359699	2.36292
Rf03	23950001	24000000	0.360206	1.74992
Rf03	29850001	29900000	0.340858	2.77308
Rf03	29950001	30000000	0.325161	1.735
Rf03	30250001	30300000	0.345666	1.82967
Rf03	31450001	31500000	0.371812	2.19776
Rf03	32650001	32700000	0.395419	2.24063
Rf03	33550001	33600000	0.33596	2.0934
Rf03	34050001	34100000	0.416395	2.1262
Rf04	8700001	8750000	0.346264	2.04399
Rf04	9200001	9250000	0.33513	2.3175
Rf04	9550001	9600000	0.35556	2.11737
Rf04	17000001	17050000	0.334363	1.74868
Rf04	18150001	18200000	0.372891	2.4112
Rf04	23800001	23850000	0.358456	1.99241
Rf04	24200001	24250000	0.374146	1.60177
Rf04	24800001	24850000	0.373125	2.39631
Rf05	800001	850000	0.329378	1.78439
Rf05	2350001	2400000	0.338298	1.76984
Rf05	11850001	11900000	0.384827	2.6831
Rf05	16800001	16850000	0.416741	2.55786
Rf05	18600001	18650000	0.385811	2.55975
Rf05	20400001	20450000	0.341165	1.99749
Rf05	22100001	22150000	0.324827	2.11093
Rf05	22700001	22750000	0.397503	1.55443
Rf05	23650001	23700000	0.336588	1.56225
Rf05	27550001	27600000	0.357263	1.58175
Rf05	27750001	27800000	0.424782	2.10271
Rf05	28850001	28900000	0.331593	1.9634
Rf05	29250001	29300000	0.332125	1.73917
Rf05	31050001	31100000	0.386772	2.64242
Rf06	250001	300000	0.348363	2.02673
Rf06	400001	450000	0.386868	1.84445
Rf06	950001	1000000	0.3835	1.54623
Rf06	1550001	1600000	0.328553	2.05943
Rf06	4200001	4250000	0.343893	2.03752
Rf06	4950001	5000000	0.326504	1.82747
Rf06	6800001	6850000	0.37593	1.89923
Rf06	8950001	9000000	0.382567	2.06441
Rf06	9250001	9300000	0.399909	2.59851
Rf06	29550001	29600000	0.372185	2.1417
Rf06	30050001	30100000	0.409318	1.83792
Rf06	30800001	30850000	0.370346	2.06663
Rf07	1200001	1250000	0.343957	1.69371
Rf07	1550001	1600000	0.328147	2.28558
Rf07	4250001	4300000	0.328053	2.31679
Rf07	5650001	5700000	0.322871	1.64338
Rf07	7850001	7900000	0.330855	1.63534
Rf07	18850001	18900000	0.37333	2.43122
Rf07	20300001	20350000	0.365699	1.53963
Rf07	20950001	21000000	0.331945	1.77319
Rf07	21200001	21250000	0.337554	2.27342
Rf07	23900001	23950000	0.386815	2.33301
Rf07	24350001	24400000	0.34883	2.20305
Rf07	26850001	26900000	0.343952	1.8726
Rf07	27150001	27200000	0.446005	2.67623
Rf07	27200001	27250000	0.354178	1.55145
Rf09	700001	750000	0.503121	1.86194
