# Supplementary material for: Genome Assembly and Population Resequencing Reveal the Geographical Divergence of Shanmei (Rubus corchorifolius)
Source: Genomics Proteomics Bioinformatics. 2022 May 25;20(6):1106–18. doi: 10.1016/j.gpb.2022.05.003 (PMC10225494; doi:10.1016/j.gpb.2022.05.003)
Supplement: Supplementary Table S15 [file mmc15.xls]

## Sheet: Sheet1
Table S15 The candidate regions by comparing π and FST between the Sichuan and Yunnan groups
Chromosomes	Start	End	FST	log2 πSichuan/πYunnan
Rf01	11850001	11900000	0.352908	1.93066
Rf01	16050001	16100000	0.358084	1.22673
Rf01	19800001	19850000	0.350844	2.25642
Rf01	19950001	20000000	0.333285	1.32828
Rf01	23300001	23350000	0.335787	1.58818
Rf01	23450001	23500000	0.336097	1.50083
Rf01	25100001	25150000	0.419604	2.51652
Rf01	26400001	26450000	0.402805	2.04037
Rf01	26450001	26500000	0.400237	1.92139
Rf02	1450001	1500000	0.353387	1.18222
Rf02	15100001	15150000	0.596887	3.49693
Rf02	22750001	22800000	0.341626	3.47228
Rf02	22800001	22850000	0.389982	1.30655
Rf02	23250001	23300000	0.368785	1.30645
Rf02	23300001	23350000	0.343832	1.79751
Rf02	23700001	23750000	0.372968	1.17699
Rf02	23800001	23850000	0.334657	2.00826
Rf02	23950001	24000000	0.407207	1.22713
Rf02	25650001	25700000	0.376291	1.83146
Rf02	27600001	27650000	0.348359	1.47612
Rf02	27950001	28000000	0.397348	2.81521
Rf02	28250001	28300000	0.349981	1.28266
Rf02	28350001	28400000	0.448236	1.98259
Rf02	29200001	29250000	0.417747	2.52894
Rf02	29350001	29400000	0.436269	3.6151
Rf03	2250001	2300000	0.424559	1.44636
Rf03	30250001	30300000	0.377329	1.2005
Rf03	31450001	31500000	0.373369	1.7488
Rf03	32650001	32700000	0.442494	1.64711
Rf03	34050001	34100000	0.451381	1.5432
Rf04	8650001	8700000	0.426704	1.56895
Rf04	9950001	10000000	0.336141	1.52813
Rf04	18150001	18200000	0.358351	1.76666
Rf04	18550001	18600000	0.334694	1.73496
Rf04	23100001	23150000	0.343773	1.37242
Rf04	23800001	23850000	0.396581	1.47565
Rf04	26500001	26550000	0.400938	1.93403
Rf05	23400001	23450000	0.339521	1.53046
Rf06	250001	300000	0.348088	1.35775
Rf06	400001	450000	0.381445	1.59121
Rf06	950001	1000000	0.427346	1.48579
Rf06	1500001	1550000	0.349403	1.34395
Rf06	1550001	1600000	0.410165	1.84879
Rf06	4200001	4250000	0.39783	1.24223
Rf06	4950001	5000000	0.336894	1.53104
Rf06	8950001	9000000	0.363958	1.7948
Rf06	22900001	22950000	0.337363	1.30613
Rf06	27400001	27450000	0.330489	1.29372
Rf06	29550001	29600000	0.380241	2.05192
Rf06	30050001	30100000	0.335882	1.84544
Rf07	8350001	8400000	0.33559	1.26514
Rf07	21200001	21250000	0.367534	1.54971
Rf07	23900001	23950000	0.341908	2.0273
Rf07	24350001	24400000	0.40569	1.49666
Rf07	24400001	24450000	0.361706	1.42415
Rf07	27150001	27200000	0.353945	2.40213
Rf09	700001	750000	0.393386	1.17434
